# Supplementary material for: Mitochondrial genome characterization, evolution and intron dynamics of the entomopathogenic genus Cordyceps
Source: Front Microbiol. 2025 Jun 13;16:1605218. doi: 10.3389/fmicb.2025.1605218 (PMC12202336; doi:10.3389/fmicb.2025.1605218)
Supplement: Supplementary file 1 [file Data_Sheet_1.ZIP › Supplementary files/Supplementary Table.xlsx]

## Sheet: Table S1
Table S1 Comparison mitogenomes among seven Cordyceps species
Species	C. blackwelliae	C. cicadae	C. cocoonihabita	C. militaris	C. neopruinosa	C. pruinosa	C. tenuipes
Full genome(bp)	42257	51692	45058	29929	35680	45714	37032
T(U)(%)	36.3	35.5	35.9	36.7	36.8	36	35.9
C(%)	11.3	11.5	11	11.7	11.4	11.2	11.7
A(%)	37.9	38.2	39	36.4	37.4	38.6	37.4
G(%)	14.5	14.8	14.1	15.2	14.4	14.3	15
AT(%)	74.2	73.7	74.9	73.1	74.2	74.6	73.3
GC(%)	25.8	26.3	25.1	26.9	25.8	25.5	26.7
GT(%)	50.8	50.3	50	51.9	51.2	50.3	50.9
AT skew	0.022	0.037	0.041	-0.004	0.008	0.035	0.021
GC skew	0.123	0.124	0.126	0.129	0.116	0.12	0.126
PCGs	15	15	15	15	15	15	15
ORF	15	21	21	4	11	16	12
GIY-YIG	2	7	6	3	5	4	4
LAGLIDADG	7	9	3	1	4	6	6
hypothetical protein	14	21	21	4	11	16	12
No. of intron	14	21	12	5	9	13	11
No. of rRNA	2	2	2	2	2	2	2
No. of tRNA	25	25	26	27	25	27	25
PCGs regions	14526	14307	14364	14349	14400	14370	14478
RNA regions	6258	8531	6676	7698	6597	8780	8333
Intronic regions	18153	23347	13004	5306	11302	15202	11943
Intergenic regions	4700	6887	12340	3899	4722	8688	3685

## Sheet: Table S2
Table S2 Information of introns in seven Cordyceps mitogenome
Species	C. blackwelliae	C. cicadae	C. cocoonihabita	C. militaris	C. neopruinosa	C. pruinosa	C. tenuipes
intron IB (complete)	2	2	1	1	1	1	2
intron IB (3)	6	9	6	1	4	3	4
intron IA	3	3	3	1	1	2	2
intron I (derived, A)					1	1
intron ID		3	1	1	1	1	1
intron IC1	1	3	1	1	1	3	2
intron IC2	2	1				2

## Sheet: Table S3
Table S3 Start codon and Terminal codon analyses of 15 PCGs in seven Cordyceps mitogenomes
Start codon	C. blackwelliae	C. cicadae	C. cocoonihabita	C. militaris	C. neopruinosa	C. pruinosa	C. tenuipes
atp6	ATG	ATG	ATG	ATG	ATG	TTA	ATG
atp8	ATG	ATG	ATG	ATG	ATG	ATG	ATG
atp9	ATG	ATG	ATG	ATG	ATG	ATG	ATG
cox1	ATG	ATG	ATG	ATG	ATG	TTA	ATG
cox2	ATG	ATG	ATG	ATG	ATG	ATG	ATG
cox3	ATG	ATG	ATG	ATG	ATG	ATG	ATG
cytb	ATG	ATG	ATG	ATG	ATG	ATG	ATG
nad1	ATG	ATG	ATG	ATG	ATT	ATT	ATG
nad2	ATG	ATG	ATG	ATG	ATG	ATG	ATG
nad3	ATG	ATG	ATG	ATG	ATG	ATG	ATG
nad4	ATG	ATG	ATA	ATG	ATA	ATT	GTG
nad4L	ATG	ATG	ATG	ATG	ATG	ATG	ATG
nad5	ATG	ATG	ATG	ATG	ATG	ATG	ATG
nad6	ATG	ATG	ATG	ATG	ATG	ATG	ATG
rps3	ATG	ATG	ATG	ATG	TTA	ATG	ATG
Terminal codon	C. blackwelliae	C. cicadae	C. cocoonihabita	C. militaris	C. neopruinosa	C. pruinosa	C. tenuipes
atp6	TAA	TAA	TAA	TAA	TAA	TAA	TAA
atp8	TAA	TAA	TAA	TAA	TAA	TAA	TAA
atp9	TAA	TAA	TAA	TAA	TAA	TAA	TAA
cox1	TAA	TAA	TAA	TAA	TAA	TAA	TAA
cox2	TAA	TAA	TAA	TAA	TAA	TAA	TAA
cox3	TAA	TAA	TAA	TAA	TAA	TAA	TAA
cytb	TAA	TAA	TAA	TAA	TAA	TAA	TAA
nad1	TAA	TAA	TAA	TAA	TAA	TAA	TAA
nad2	TAA	TAA	TAA	TAA	TAA	TAA	TAA
nad3	TAA	TAA	TAA	TAA	TAA	TAA	TAG
nad4	TAA	TAA	TAA	TAA	TAA	TAA	TAA
nad4L	TAA	TAA	TAA	TAA	TAA	TAA	TAA
nad5	TAA	TAA	TAA	TAA	TAA	TAA	TAA
nad6	TAA	TAA	TAA	TAA	TAA	TAA	TAA
rps3	TAA	TAA	TAA	TAA	TAA	TAA	TAG

## Sheet: Table S4
Table S4 Local BLAST analysis of the seven Cordyceps mitogenomes against themselves
Speciea	Identity (%)	Length of repeat (bp)	Mismatched bases (bp)	Gaps (bp)	from	to	from	to	evalue
C. blackwelliae	96.97	66	2	0	25656	25721	22340	22405	3.63e-25
C. blackwelliae	96.97	66	2	0	22340	22405	25656	25721	3.63e-25
C. blackwelliae	82.407	108	8	6	5975	6071	4057	4164	7.92e-17
C. blackwelliae	82.407	108	8	6	4057	4164	5975	6071	7.92e-17
C. blackwelliae	79.63	108	18	4	38064	38169	31548	31653	4.77e-14
C. blackwelliae	100	40	0	0	34476	34515	34305	34344	4.77e-14
C. blackwelliae	100	40	0	0	34305	34344	34476	34515	4.77e-14
C. blackwelliae	79.63	108	18	4	31548	31653	38064	38169	4.77e-14
C. blackwelliae	85.075	67	7	3	40399	40463	29660	29725	2.87e-11
C. blackwelliae	85.075	67	7	3	29660	29725	40399	40463	2.87e-11
C. cicadae	94.332	247	12	2	2109	2354	668	913	4.86e-105
C. cicadae	94.332	247	12	2	668	913	2109	2354	4.86e-105
C. cicadae	85	200	19	7	17285	17476	691	887	1.89e-49
C. cicadae	85	200	19	7	691	887	17285	17476	1.89e-49
C. cicadae	84.103	195	18	9	17291	17476	2138	2328	1.9e-44
C. cicadae	84.103	195	18	9	2138	2328	17291	17476	1.9e-44
C. cicadae	75.241	311	65	11	14617	14921	1073	1377	8.97e-33
C. cicadae	75.241	311	65	11	1073	1377	14617	14921	8.97e-33
C. cicadae	92.593	81	3	3	14919	14998	1526	1604	1.51e-25
C. cicadae	92.593	81	3	3	1526	1604	14919	14998	1.51e-25
C. cicadae	87.013	77	10	0	31223	31299	24544	24620	9.16e-18
C. cicadae	87.013	77	10	0	24544	24620	31223	31299	9.16e-18
C. cicadae	83.333	84	14	0	37131	37214	37086	37169	5.52e-15
C. cicadae	83.333	84	14	0	37086	37169	37131	37214	5.52e-15
C. cicadae	100	39	0	0	45047	45085	27624	27662	2.57e-13
C. cicadae	100	39	0	0	27624	27662	45047	45085	2.57e-13
C. cicadae	95.238	42	2	0	35548	35589	13780	13821	1.19e-11
C. cicadae	95.238	42	2	0	13780	13821	35548	35589	1.19e-11
C. cocoonihabita	76.435	331	57	15	11635	11954	10602	10922	1.45e-39
C. cocoonihabita	76.435	331	57	15	10602	10922	11635	11954	1.45e-39
C. cocoonihabita	91.304	92	3	1	37966	38052	37049	37140	6.86e-28
C. cocoonihabita	91.304	92	3	1	37049	37140	37966	38052	6.86e-28
C. cocoonihabita	81.69	142	25	1	11815	11955	8760	8901	8.88e-27
C. cocoonihabita	81.69	142	25	1	8760	8901	11815	11955	8.88e-27
C. cocoonihabita	72.381	420	82	30	10511	10910	8483	8888	2.49e-22
C. cocoonihabita	72.249	418	86	26	8483	8888	10511	10910	2.49e-22
C. cocoonihabita	79.528	127	23	3	16761	16885	8768	8893	6.96e-18
C. cocoonihabita	80.508	118	19	4	44389	44504	8772	8887	6.96e-18
C. cocoonihabita	79.528	127	23	3	8768	8893	16761	16885	6.96e-18
C. cocoonihabita	80.508	118	19	4	8772	8887	44389	44504	6.96e-18
C. cocoonihabita	81.72	93	12	4	44419	44509	10824	10913	1.95e-13
C. cocoonihabita	76.154	130	31	0	16751	16880	10781	10910	2.52e-12
C. cocoonihabita	81.818	88	11	4	44423	44508	11860	11944	2.52e-12
C. cocoonihabita	76.154	130	31	0	10781	10910	16751	16880	2.52e-12
C. cocoonihabita	81.818	88	11	4	11860	11944	44423	44508	2.52e-12
C. militaris	90.625	64	6	0	27350	27413	27107	27170	1.1e-17
C. militaris	90.625	64	6	0	27107	27170	27350	27413	1.1e-17
C. neopruinosa	81.928	83	12	3	34484	34564	6943	7024	5.69e-12
C. neopruinosa	81.928	83	12	3	6943	7024	34484	34564	5.69e-12
C. pruinosa	84.752	282	26	12	2050	2329	668	934	8.58e-72
C. pruinosa	84.752	282	26	12	668	934	2050	2329	8.58e-72
C. pruinosa	78.327	263	37	14	15510	15760	691	945	2.51e-37
C. pruinosa	78.327	263	37	14	691	945	15510	15760	2.51e-37
C. pruinosa	76.699	206	28	12	15510	15696	2073	2277	1.19e-20
C. pruinosa	76.699	206	28	12	2073	2277	15510	15696	1.19e-20
C. pruinosa	78.378	148	19	11	45020	45160	9983	10124	9.27e-17
C. pruinosa	78.378	148	19	11	9983	10124	45020	45160	9.27e-17
C. pruinosa	84.615	78	9	3	37941	38015	34770	34847	5.58e-14
C. pruinosa	84.615	78	9	3	34770	34847	37941	38015	5.58e-14
C. pruinosa	80.952	84	14	2	35343	35425	9840	9922	3.36e-11
C. pruinosa	88.889	54	5	1	38986	39038	29336	29389	3.36e-11
C. pruinosa	80.952	84	14	2	9840	9922	35343	35425	3.36e-11
C. pruinosa	85.714	63	7	2	45288	45349	45216	45277	3.36e-11
C. pruinosa	85.714	63	7	2	45216	45277	45288	45349	3.36e-11
C. tenuipes	93.774	257	16	0	2040	2296	668	924	4.14e-108
C. tenuipes	93.774	257	16	0	668	924	2040	2296	4.14e-108
C. tenuipes	74.324	296	54	16	11451	11735	1067	1351	1.3e-23
C. tenuipes	82.353	85	14	1	11644	11727	2624	2708	1.32e-13
C. tenuipes	82.353	85	14	1	2624	2708	11644	11727	1.32e-13
C. tenuipes	93.182	44	1	2	27074	27115	5468	5425	7.92e-11
C. tenuipes	93.182	44	1	2	5425	5468	27115	27074	7.92e-11

## Sheet: Table S5
Table S5 Tandem repeats in the seven Cordyceps mitogenomes using Tandem Repeats Finder
Species	Indices	Period Size	Copy Number	Consensus Size	Percent Matches	Percent Indels	Score	A	C	G	T	Entropy (0-2)
C. blackwelliae	5022--5057	18	2	18	94	0	63	50	2	2	44	1.31
C. blackwelliae	23992--24027	6	6	6	86	0	54	50	5	0	44	1.25
C. blackwelliae	23992--24046	18	2.8	19	81	8	58	54	7	0	38	1.28
C. blackwelliae	34425--34455	16	1.9	16	93	0	53	61	0	3	35	1.12
C. blackwelliae	41546--41595	21	2.3	23	82	10	68	52	8	4	36	1.5
C. cicadae	7019--7054	18	2	18	94	0	63	50	2	2	44	1.31
C. cicadae	19185--19226	7	6	7	94	0	75	30	28	26	14	1.95
C. cicadae	27605--27644	12	3.3	12	82	0	53	2	22	27	47	1.64
C. cicadae	36813--36878	21	3.1	21	95	0	114	28	31	13	25	1.94
C. cicadae	37084--37201	45	2.6	45	84	0	173	34	15	13	36	1.87
C. cicadae	39944--39975	15	2.2	14	94	5	55	53	0	0	46	1
C. cocoonihabita	3914--3949	18	2	18	88	0	54	47	2	5	44	1.41
C. cocoonihabita	21414--21454	18	2.3	18	82	0	55	36	7	2	53	1.42
C. cocoonihabita	32356--32389	16	2.1	16	88	0	50	47	0	2	50	1.16
C. cocoonihabita	41186--41227	10	4.2	10	93	0	75	47	9	0	42	1.36
C. militaris	4714--4749	18	2	18	94	0	63	50	2	2	44	1.31
C. militaris	4726--4764	21	2	19	85	14	53	46	0	2	51	1.14
C. militaris	9943--9975	10	3.2	11	83	16	52	48	6	9	36	1.6
C. militaris	21588--21620	15	2.1	16	88	5	50	48	0	3	48	1.17
C. neopruinosa	3906--3941	18	2	18	88	0	54	47	2	5	44	1.41
C. neopruinosa	7059--7093	17	2.1	17	88	0	52	62	2	5	28	1.32
C. neopruinosa	16435--16475	18	2.3	18	82	0	55	36	7	2	53	1.42
C. neopruinosa	20710--20743	17	1.9	18	88	5	52	52	2	0	44	1.16
C. neopruinosa	34389--34431	10	4.2	10	84	3	59	51	9	0	39	1.34
C. pruinosa	16362--16391	15	1.9	16	93	6	53	50	0	3	46	1.18
C. pruinosa	21053--21093	18	2.3	18	82	0	55	36	7	2	53	1.42
C. pruinosa	25328--25361	17	1.9	18	88	5	52	52	2	0	44	1.16
C. pruinosa	41848--41890	10	4.2	10	84	3	59	51	9	0	39	1.34
C. tenuipes	3131--3175	21	2.1	21	95	0	81	31	13	17	37	1.89
C. tenuipes	5954--5989	18	2	18	94	0	63	50	2	2	44	1.31
C. tenuipes	26395--26452	27	2.1	27	93	0	98	27	27	12	32	1.92
C. tenuipes	29088--29131	22	2	22	82	8	54	36	2	2	59	1.23

## Sheet: Table S6
Table S6 SSRs identified in mitochondrial genome in the seven Cordyceps mitogenomes using MISA
C. blackwelliae							C. cicadae							C. cocoonihabita							Cordyceps_militaris							C. neopruinosa							C. pruinosa							C. tenuipes
No.	SSRs type SSRs type	SSRs	Size	Start	End		No.	SSRs type SSRs type	SSRs	Size	Start	End		No.	SSRs type SSRs type	SSRs	Size	Start	End		No.	SSRs type SSRs type	SSRs	Size	Start	End		No.	SSRs type SSRs type	SSRs	Size	Start	End		No.	SSRs type SSRs type	SSRs	Size	Start	End		No.	SSRs type SSRs type	SSRs	Size	Start	End
1	p1	(T)11	11	1090	1100		1	p1	(A)10	10	30	39		1	p2	(AT)7	14	4568	4581		1	p2	(TA)5	10	6217	6226		1	p2	(AT)7	14	4560	4573		1	p2	(AT)6	12	5794	5805		1	p1	(A)10	10	30	39
2	p1	(A)10	10	1415	1424		2	p2	(AT)6	12	2401	2412		2	p2	(AT)5	10	5326	5335		2	p3	(TTA)4	12	9654	9665		2	p2	(AT)5	10	5318	5327		2	p2	(AT)5	10	6550	6559		2	p1	(A)10	10	980	989
3	p4	(AAGC)3	12	4034	4045		3	p4	(AGCA)4	16	6029	6044		3	p5	(AATAA)3	15	8516	8530		3	p3	(ATT)4	12	9876	9887		3	p3	(ATA)6	18	9871	9888		3	p6	(ATAAAT)3	18	8364	8381		3	p2	(AT)6	12	2331	2342
4	p1	(A)10	10	4235	4244		4	p1	(A)10	10	6241	6250		4	p3	(ATA)6	18	14042	14059		4	p4	(ATTA)3	12	9989	10000		4	p3	(TTA)4	12	10674	10685		4	p3	(ATA)6	18	12618	12635		4	p1	(A)10	10	5152	5161
5	p4	(ATTA)3	12	6154	6165		5	p4	(TATT)3	12	8132	8143		5	p3	(TTA)4	12	14845	14856		5	p4	(ATTA)4	16	11020	11035		5	p3	(ATT)4	12	10896	10907		5	p3	(TTA)4	12	13421	13432		5	p2	(TA)5	10	7430	7439
6	p1	(A)10	10	6972	6981		6	p2	(TA)5	10	8449	8458		6	p3	(ATT)4	12	16122	16133		6	p4	(AAGT)3	12	15123	15134		6	p4	(TTAA)4	16	11935	11950		6	p3	(ATT)4	12	14697	14708		6	p3	(ATA)4	12	10018	10029
7	p2	(TA)5	10	7505	7514		7	p3	(ATT)4	12	14101	14112		7	p4	(TTAA)4	16	18267	18282		7	p3	(TTA)4	12	16768	16779		7	p4	(TAAA)3	12	13590	13601		7	p3	(TTA)4	12	15699	15710		7	p3	(ATT)4	12	10978	10989
8	p1	(T)10	10	7651	7660		8	p3	(TAT)5	15	17477	17491		8	p4	(TAAA)3	12	19924	19935		8	p3	(TAT)5	15	17021	17035		8	p2	(AT)5	10	18136	18145		8	p4	(TTAA)4	16	17537	17552		8	p4	(ATTA)4	16	13099	13114
9	p3	(ATT)4	12	12004	12015		9	p4	(ATTA)4	16	19319	19334		9	p2	(AT)5	10	23115	23124		9	p4	(TAAA)3	12	19367	19378		9	p3	(TTA)4	12	21322	21333		9	p2	(AT)5	10	22754	22763		9	p4	(AAAT)3	12	16021	16032
10	p4	(ATTA)3	12	12095	12106		10	p3	(TTA)4	12	27304	27315		10	p3	(TTA)4	12	24951	24962		10	p4	(AATA)3	12	19780	19791		10	p3	(ATG)4	12	22198	22209		10	p3	(TTA)4	12	25940	25951		10	p3	(TTA)4	12	22922	22933
11	p4	(ATTA)4	16	13122	13137		11	p3	(TTA)4	12	29601	29612		11	p3	(ATG)4	12	25827	25838		11	p3	(TAA)5	15	20430	20444		11	p3	(TTA)4	12	23455	23466		11	p3	(TTA)4	12	28070	28081		11	p3	(TTA)4	12	23889	23900
12	p4	(AAAT)3	12	15047	15058		12	p3	(TAT)5	15	29854	29868		12	p3	(TTA)4	12	27084	27095		12	p4	(ATTT)3	12	21807	21818		12	p3	(TAT)5	15	23708	23722		12	p3	(TAT)5	15	28323	28337		12	p3	(TAT)5	15	24142	24156
13	p3	(TTA)4	12	19576	19587		13	p1	(T)10	10	31827	31836		13	p3	(TAT)5	15	27337	27351		13	p2	(AT)5	10	25774	25783		13	p4	(AATA)3	12	26345	26356		13	p4	(AATA)3	12	30938	30949		13	p1	(A)10	10	27518	27527
14	p3	(TTA)4	12	21855	21866		14	p1	(T)10	10	36582	36591		14	p4	(AATA)3	12	29975	29986		14	p4	(AATA)3	12	28266	28277		14	p3	(TAA)5	15	26917	26931		14	p3	(TAA)5	15	31510	31524		14	p3	(ATA)4	12	28146	28157
15	p3	(TAT)5	15	22108	22122		15	p4	(GCTT)3	12	38174	38185		15	p3	(TAA)5	15	30547	30561		15	p2	(TA)5	10	28315	28324		15	p2	(AT)5	10	31036	31045		15	p2	(AT)5	10	37174	37183		15	p2	(AT)5	10	32355	32364
16	p6	(TAAATT)3	18	23992	24009		16	p3	(TAA)5	15	38800	38814		16	p3	(TAA)4	12	30984	30995									16	p5	(ATTAT)3	15	34526	34540		16	p2	(AT)5	10	38846	38855
17	p4	(TAAA)3	12	24076	24087		17	p4	(TGCT)3	12	45045	45056		17	p2	(AT)5	10	35711	35720									17	p4	(TAAT)3	12	35188	35199		17	p5	(ATTAT)3	15	41985	41999
18	p1	(T)11	11	24105	24115		18	p2	(TA)8	16	47432	47447		18	p4	(AAAT)3	12	40741	40752																18	p4	(TAAT)3	12	43682	43693
19	p4	(CTTG)3	12	28724	28735		19	p4	(AAAT)3	12	49924	49935		19	p4	(TAAA)4	16	40757	40772																19	p2	(TA)5	10	44150	44159
20	p3	(TAA)5	15	29299	29313		20	p4	(TAAA)3	12	49940	49951		20	p5	(ATTAT)3	15	41322	41336																20	p3	(AAT)4	12	44811	44822
21	p4	(TAGC)3	12	34336	34347		21	p4	(GCTT)5	20	51197	51216		21	p4	(TAAT)3	12	43019	43030																21	p3	(ATA)4	12	45451	45462
22	p1	(A)10	10	36579	36588									22	p2	(TA)5	10	43485	43494
23	p4	(AAAT)3	12	40491	40502									23	p3	(AAT)4	12	44155	44166
24	p4	(TAAA)3	12	40507	40518									24	p3	(ATA)4	12	44795	44806
25	c*	(ATATT)2(ATA<TT>TTTTTTTTATTTAATTAACTATGTTTTGATCTATACATGAATATTATTTTTCAGGTTATACAGTAGAATTCTTAGATATATTAAGTGTTATAGCAGTATTATTTGGTATTACAGTAATTGTAAATAAAAATCCGATTGGTTCTTTATTATTTTTAATAGGATTATTTGCTTCTATTTCAGTATATTTAATTTTATCAGGATTAACATTTATAGGTTTTTCTTATTTAATAGTATATATAGGAGCAGTATCTATTTTATTCTTATTTATATTAATGCTTATTAATATAAGAACAAGTGAATTACAAAGCAATAGTGTTAATAGTATACCATTAGCTTTATTTATAGGTATATTGTGAAATTATAGTTTATTTCAATTATTACCT…	23	41079	41101

## Sheet: Table S7
Table S7 Scattered repeats in the seven Cordyceps mitogenomes using Reputer
C. blackwelliae								c. cicadae								c. cocoonihabita								c. militrisa								c. neopruinosa								c. pruinosa								c. teuipes
Type	From	To	From	To	Length	Evalue		Type	From	To	From	To	Length	Evalue		Type	From	To	From	To	Length	Evalue		Type	From	To	From	To	Length	Evalue		Type	From	To	From	To	Length	Evalue		Type	From	To	From	To	Length	Evalue		Type	From
F	22339	22404	25655	25720	66	1.78e-27		F	696	844	2137	2285	149	2.15e-74		F	10829	10911	11861	11943	83	1.87e-37		F	27138	27169	27381	27412	32	1.31e-09		F	6942	6972	34483	34513	31	3.25e-07		F	667	733	2049	2115	67	5.37e-28		F	752
F	34304	34343	34475	34514	40	4.15e-16		F	714	844	2155	2285	131	1.01e-70		F	10843	10911	11875	11943	69	3.39e-31		F	3543	3574	19314	19345	32	6.1e-08		F	23237	23267	24473	24503	31	9.42e-06		F	756	798	2137	2179	43	7.6e-18		F	739
F	22362	22404	25678	25720	43	8.37e-16		F	1532	1600	14925	14993	69	3.05e-27		F	37048	37099	37965	38016	52	3.36e-19		P	3557	3586	19829	19858	30	2.4e-05										F	690	733	2072	2115	44	2.51e-16		F	777
F	29683	29719	32054	32090	37	1.59e-10		F	849	908	2290	2349	60	5.22e-22		F	10871	10911	11903	11943	41	1.18e-16		F	27106	27135	27349	27378	30	2.4e-05										F	851	890	2239	2278	40	3.41e-12		F	696
F	30321	30357	40267	40303	37	1.59e-10		F	24566	24619	31245	31298	54	1.55e-18		F	10865	10908	44460	44503	44	6.6e-13																		F	752	788	15570	15606	37	3.45e-12		F	684
F	31553	31591	38069	38107	39	4.1e-10		F	27623	27661	45046	45084	39	2.49e-15		F	8846	8887	10868	10909	42	9.15e-12																		F	42614	42649	43649	43684	36	1.34e-11		F	882
F	7736	7765	8192	8221	30	4.36e-10		F	36812	36856	36833	36877	45	5.41e-15		F	41951	41986	42986	43021	36	1.31e-11																		F	45230	45263	45302	45335	34	2.03e-10		F	26394
F	21690	21719	22376	22405	30	4.36e-10		F	755	798	17350	17393	44	2.07e-14		F	8846	8886	44463	44503	41	3.4e-11																		F	861	890	2249	2278	30	5.1e-10		F	1319
F	32054	32088	40421	40455	35	2.28e-09		F	2196	2239	17350	17393	44	2.07e-14		F	37105	37139	38017	38051	35	5.08e-11																		F	2137	2169	15574	15606	33	7.89e-10		F	2678
F	4132	4163	6039	6070	32	2.61e-09		F	13779	13820	35547	35588	42	3.01e-13		F	8849	8887	11903	11941	39	4.66e-10																		F	29339	29376	38988	39025	38	1.77e-09		P	5428
F	5685	5718	6940	6973	34	8.59e-09		F	844	886	17433	17475	43	3.24e-12		F	39905	39943	42084	42122	39	4.66e-10																		F	29347	29382	38996	39031	36	2.4e-08		P	16478
F	29691	29722	32062	32093	32	1.22e-07		F	24580	24619	31259	31298	40	4.36e-12		F	11903	11940	44466	44503	38	1.72e-09																		F	29355	29388	39004	39037	34	3.22e-07
F	21688	21718	25690	25720	31	4.56e-07		F	1320	1355	14864	14899	36	1.72e-11		F	44574	44605	44646	44677	32	2.97e-09																		F	714	746	15532	15564	33	1.17e-06
F	22264	22293	25579	25608	30	1.71e-06		F	1299	1338	14843	14882	40	1.66e-10		F	41185	41216	41195	41226	32	1.38e-07																		F	34814	34846	37982	38014	33	1.17e-06
F	31709	31738	38234	38263	30	1.71e-06		F	9461	9497	49863	49899	37	2.38e-10		F	8838	8868	10860	10890	31	5.18e-07																		F	811	842	2200	2231	32	4.27e-06
F	18234	18263	20618	20647	30	4.78e-05		F	49386	49419	49867	49900	34	2.6e-10		F	8856	8886	44473	44503	31	5.18e-07																		F	1068	1099	9840	9871	32	4.27e-06
F	32070	32099	40437	40466	30	4.78e-05		F	37085	37123	37130	37168	39	6.14e-10		F	10878	10908	44473	44503	31	5.18e-07																		F	2245	2276	15664	15695	32	4.27e-06
P	15504	15533	16254	16283	30	3.92e-08		F	2137	2174	17290	17327	38	2.27e-09		F	8838	8868	11892	11922	31	1.5e-05																		F	1321	1351	22178	22208	31	1.55e-05
								F	2290	2327	17438	17475	38	2.27e-09		F	7585	7614	9773	9802	30	5.43e-05																		F	34769	34799	37939	37969	31	1.55e-05
								F	19184	19218	19191	19225	35	3.41e-09		F	31434	31463	44658	44687	30	5.43e-05																		F	1294	1323	10075	10104	30	5.59e-05
								F	690	726	17284	17320	37	8.35e-09		F	37114	37143	38026	38055	30	5.43e-05																		F	9837	9866	35340	35369	30	5.59e-05
								F	29435	29464	31549	31578	30	5.87e-08		P	44065	44096	44065	44096	32	1.38e-07
								F	7739	7773	27561	27595	35	1.12e-07
								F	882	912	2323	2353	31	6.82e-07
								F	29434	29464	34901	34931	31	6.82e-07
								F	9465	9497	49386	49418	33	1.5e-06
								F	19184	19213	19198	19227	30	2.55e-06
								F	31550	31579	34903	34932	30	2.55e-06
								F	16864	16895	24564	24595	32	5.46e-06
								F	39677	39708	39743	39774	32	5.46e-06
								F	2380	2410	42398	42428	31	1.98e-05
								F	25027	25056	28364	28393	30	7.15e-05
								F	36884	36913	37157	37186	30	7.15e-05
								F	37083	37112	37173	37202	30	7.15e-05
								F	37106	37135	37151	37180	30	7.15e-05
								P	6031	6066	51180	51215	36	3.07e-08
								P	12038	12070	47010	47042	33	1.5e-06
								P	14423	14452	32362	32391	30	2.55e-06
								P	6012	6042	51196	51226	31	1.98e-05
								P	12048	12077	47002	47031	30	7.15e-05
[truncated: 5 more columns]

## Sheet: Table S8
Table S8 The accession number of species involved in the construction of the phylogenetic tree
No.	Species name	Genbank number
1	Akanthomyces lecanii	NC046840
2	Akanthomyces muscarius	NC004514
3	Beauveria amorpha	NC066449
4	Beauveria bassiana	NC010652
5	Beauveria brongniartii	NC011194
6	Beauveria caledonica	NC030636
7	Beauveria lii	NC053825
8	Beauveria malawiensis	NC030635
9	Beauveria pseudobassiana	NC022708
10	Cordceps cicadae	PQ462289
11	Cordyceps blackwelliae	NC068268
12	Cordyceps cocoonihabita	PQ468419
13	Cordyceps militaris	PQ468420
14	Cordyceps neopruinosa	PQ468421
15	Cordyceps pruinosa	PQ468422
16	Cordyceps tenuipes	PQ468423
17	Fusarium oxysporum	NC017930
18	Fusarium solani	NC016680
19	Hirsutella minnesotensis	NC027660
20	Hirsutella rhossiliensis	MG979071
21	Hirsutella thompsonii	NC040165
22	Hirsutella vermicola	NC036610
23	Hypomyces aurantius	NC030206
24	Lecanicillium fungicola	LR536627
25	Lecanicillium saksenae	NC028330
26	Metarhizium anisopliae	NC008068
27	Neurospora crassa	KY498478
28	Ophiocordyceps sinensis	NC034659
29	Parengyodontium album	NC032302
30	Pleurocordyceps sinensis	NC067712
31	Pochonia chlamydosporia	NC022835
32	Podospora anserina	NC001329
33	Samsoniella hepiali	NC068092
34	Tolypocladium cylindrosporum	MN842262
35	Tolypocladium inflatum	KY924880
36	Tolypocladium ophioglossoides	NC031384
37	Zelopaecilomyces penicillatus	MK069583

## Sheet: Table S9
Table S9 Species information of six Cordyceps
Species name	Latitude	Attitude	Elvation / m	Time	Voucher information	Genbank number
C. cicadae	25°7′7.9″	102°45′1.6″	2000	2022.8.6	KUNCC 6001	PQ462289
C. cocoonihabita	25°2′28.0″	102°39′53.8″	2250	2022.8.6	KUNCC 8672	PQ468419
C. militaris	22°49′38.1″	100°57′54.1″	1566	2022.8.6	KUNCC 7809	PQ468420
C. neopruinosa	25°2′36.6″	101°32′53.9″	600	2022.8.6	KUNCC 8759	PQ468421
C. pruinosa	22°47′22.7″	100°58′33.0″	1200	2022.8.6	KUNCC 8674	PQ468422
C. tenuipes	25°2′28.0″	102°39′53.8″	2200	2022.8.6	KUNCC 6172	PQ468423
